# Supplementary material for: Identification of mutations in the PI3K-AKT-mTOR signalling pathway in patients with macrocephaly and developmental delay and/or autism
Source: Mol Autism. 2017 Dec 20;8:66. doi: 10.1186/s13229-017-0182-4 (PMC5738835; doi:10.1186/s13229-017-0182-4)
Supplement: Supplementary file 1 — Summary of sequencing data for all patients with macrocephaly and DD/ASD. The data consist of the sequencing information for all patients recruited in this study, including the kit used to prepare the library, sequencers, and the depth of coverage. (XLSX 18 kb) [file 13229_2017_182_MOESM1_ESM.xlsx]

## Sheet: Sheet1
Patient ID	Sex	Ethnicity	Age of presentation with	Exome kit	Service provider	Sequencer	sequencing	Source of DNA: depth after alingment	Gene	Nucleotide changes	Amino acid changes	GREP score	CADD phred score
			development problems (months)		for sequencing		length
Patient 1	M	Chinese	14	Nimblegen	HKU	HiSeq 1500	101bp x 2	Blood: 112X; buccal 106X	PIK3CA (mosaicism)	c.G263A	p.(Arg88Gln)	5.44	26.5
Patient 2	M	Chinese	8	Nimblegen	HKU	HiSeq 1500	101bp x 2	Blood: 65X	PIK3CA	c.G1030A	p.(Val344Met)	5.4	31
Patient 3	M	Chinese	6	Nimblegen	HKU	HiSeq 1500	101bp x 2	Blood: 117X; buccal: 119X	PTEN (biallelic)	c.G314T	p.(Cys105Phe)	5.07	28.1
										c.G492T	p.(Lys164Asn)	5.09	27.5
Patient 4	M	Chinese	21	Truseq Exome	Macrogen Inc	HiSeq 2000	101bp x 2	Blood: 68X	PTEN	c.G509C	p.(Ser170Thr)	5.74	33
Patient 5	M	Italian	4	Nimblegen	HKU	HiSeq 1500	101bp x 2	Blood and saliva: 121X	MTOR	c.G5395A	p.(Glu1799Lys)	5.54	27.8
Patient 6	M	Chinese	15	Truseq Exome	Macrogen Inc	HiSeq 2000	101bp x 2	Blood: 79X	PTEN	c.546delA	p.(Lys183ArgfsTer16)	Not applicable
Patient 7	M	Chinese	6	Truseq Exome	Macrogen Inc	HiSeq 2000	101bp x 2	Blood: 83X	PPP2R5D	c.G592A	p.(Glu198Lys)	5.84	33
Patient 8	M	Chinese	6	Nimblegen	HKU	HiSeq 1500	101bp x 2	Blood: 67X	PPP2R5D	c.G592A	p.(Glu198Lys)
Patient 9	M	Chinese	13	Nimblegen	HKU	HiSeq 1500	101bp x 2	Blood and saliva: 109X	PIK3CA (mosaicism)	c.G2740A	p.(Gly914Arg)	5.61	31
Patient 10	M	Chinese	26	Nimblegen	HKU	HiSeq 1500	101bp x 2	Blood: 68X	PTEN	c.A203G	p.(Tyr68Cys)	5.46	26.5
Patient 11	M	Chinese	6	Truseq Exome	Macrogen Inc	HiSeq 2000	101bp x 2	Blood: 74X	Negative	Not applicable
Patient 12	M	Chinese	19	Truseq Exome	Macrogen Inc	HiSeq 2000	101bp x 2	Blood: 53X
Patient 13	F	Chinese	108	Truseq Exome	Macrogen Inc	HiSeq 2000	101bp x 2	Blood: 63X
Patient 14	F	Chinese	4	Truseq Exome	Macrogen Inc	HiSeq 2000	101bp x 2	Blood: 80X
Patient 15	F	Chinese	4	Truseq Exome	Macrogen Inc	HiSeq 2000	101bp x 2	Blood: 68X
Patient 16	M	Chinese	26	Truseq Exome	Macrogen Inc	HiSeq 2000	101bp x 2	Blood: 65X
Patient 17	M	Chinese	21	Nimblegen	HKU	HiSeq 1500	101bp x 2	Blood: 62X
Patient 18	F	Chinese	24	Nimblegen	HKU	HiSeq 1500	101bp x 2	Blood: 66X
Patient 19	M	Chinese	24	Truseq Rapid	HKU	NextSeq 500	151bp x 2	Blood: 109X
Patient 20	M	Chinese	18	Truseq Rapid	HKU	NextSeq 500	151bp x 2	Blood and buccal: 186X
Patient 21	M	Chinese	24	Truseq Rapid	HKU	NextSeq 500	151bp x 2	Blood: 100X
